# Supplementary material for: Highly efficient CRISPR-mediated gene editing in a rotifer
Source: PLoS Biol. 2023 Jul 21;21(7):e3001888. doi: 10.1371/journal.pbio.3001888 (PMC10395877; doi:10.1371/journal.pbio.3001888)
Supplement: S1 Data — Alleles found in each individual; numbers refer to sequences in Fig 3A. (XLSX) [file pbio.3001888.s001.xlsx]

## Sheet: Fig 3C
Data in support of Fig. 3C. Alleles found in each individual; numbers refer to sequences in Fig 3A
generation	individual	WT/KOj	KOj/KOj	KOj/KOi	Mosaic
F0	1				4,9,WT
F0	2				1;4;WT
F0	3				4,9,WT
F0	4				4,9,WT
F0	5		7
F0	6	4;WT
F0	7	10;WT
F0	8				4;5;9;11;WT
F0	9				3;9;10;13
F0	10				3;4;8;9;WT
F0	11	4;WT
F0	12				4;11;WT
F0	13	4;WT
F0	14				3;4;9;11;WT
F1	15		6
F1	16				9;11;WT
F1	17		1
F1	18				1;2;8;WT
F1	19		8
F1	20		9
F1	21		4
F1	22		10
F1	23				9;11;WT
F1	24	9;WT
F1	25				9;11;WT
F1	26				8;9;11;WT
F1	27				4;9;WT
F1	28				3;4;11;WT
F1	29		11
F1	30	9;WT
F1	31				4;9;11;WT
Fn	32				4;7;10;WT
Fn	33				6;9;10
Fn	34				4;6;WT
Fn	35			1;4
Fn	36		1				Note: final Figure 3C was generated using Prism, not Excel
Fn	37			1;9
Fn	38		8
Fn	39			4;9
Fn	40		8
Fn	41		9
Fn	42				5;7;12;WT
Fn	43	7;WT
Fn	44	4;WT
Fn	45		4
Fn	46		10
Fn	47		10
Fn	48				4;11;WT
Fn	49				3;9;11
Fn	50			4;11
Fn	51				3;4;10;WT
TOTALS	F0	4	1	0	9
	F1	2	7	0	8
	Fn	2	7	4	7
